# Supplementary material for: Long Noncoding RNA AC078850.1 Induces NLRP3 Inflammasome-Mediated Pyroptosis in Atherosclerosis by Upregulating ITGB2 Transcription via Transcription Factor HIF-1α
Source: Biomedicines. 2023 Jun 16;11(6):1734. doi: 10.3390/biomedicines11061734 (PMC10295851; doi:10.3390/biomedicines11061734)
Supplement: Supplementary file 1 [file biomedicines-11-01734-s001.zip]

Archive with 1 entries (1 files):
- biomedicines-2401425-supplementary.pdf
